# Supplementary material for: Diversity and Distribution of Colletotrichum Species Causing Anthracnose in China
Source: J Fungi (Basel). 2025 Oct 30;11(11):781. doi: 10.3390/jof11110781 (PMC12653916; doi:10.3390/jof11110781)
Supplement: Supplementary file 1 [file jof-11-00781-s001.zip]

Archive with 31 entries (31 files):
- Figure S1.pdf
- Figure S10.PDF
- Figure S11.PDF
- Figure S12.PDF
- Figure S13.PDF
- Figure S14.PDF
- Figure S15.PDF
- Figure S16.PDF
- Figure S17.PDF
- Figure S18.PDF
- Figure S19.PDF
- Figure S2.pdf
- Figure S20.PDF
- Figure S21.PDF
- Figure S22.PDF
- Figure S23.PDF
- Figure S24.PDF
- Figure S25.pdf
- Figure S26.pdf
- Figure S27.PDF
- Figure S28.pdf
- Figure S29.pdf
- Figure S3.pdf
- Figure S30.pdf
- Figure S4.pdf
- Figure S5.pdf
- Figure S6.pdf
- Figure S7.PDF
- Figure S8.PDF
- Figure S9.PDF
- Table S1.pdf
